# Supplementary material for: A Distance-Adaptive Method for Three-Axis Angle Measurement Based on an Optical Wedge
Source: Sensors (Basel). 2026 Jul 12;26(14):4430. doi: 10.3390/s26144430 (PMC13416873; doi:10.3390/s26144430)
Supplement: Supplementary file 1 [file sensors-26-04430-s001.zip]

Archive with 1 entries (1 files):
- sensors-4373559-supplementary.pdf
